# Supplementary material for: CDCA gene family promotes progression and prognosis in lung adenocarcinoma
Source: Medicine (Baltimore). 2024 Jun 14;103(24):e38581. doi: 10.1097/MD.0000000000038581 (PMC11175971; doi:10.1097/MD.0000000000038581)
Supplement: Supplementary file 1 [file medi-103-e38581-s001.xls]

## Sheet: Sheet1
Pathology number	Gender	Age	First surgery date	Survival	Condition	T	N	M	Stage
201001087	Male	59	2010-01-19	131	death	1	0	0	ⅠA
201001248	Female	56	2010-01-22	152+	alive	1	0	0	ⅠA
201015250	Female	61	2010-08-19	116	death	1	0	0	Ⅰa
201019019	Female	57	2010-10-21	115	death	1	0	0	Ⅰa
201021350	Female	68	2010-11-24	100	death	1	0	0	Ⅰa
201023357	Female	60	2010-12-22	102	death	1	0	0	Ⅰa
201102077	Male	58	2011-02-06	101	death	1	0	0	Ⅰa
201105885	Male	53	2011-04-01	80	death	1	0	0	Ⅰa
201114505	Female	54	2011-07-27	75	death	1	0	0	ⅠA
201114887	Female	58	2011-08-01	76	death	1	0	0	ⅠA
201118211	Male	60	2011-09-21	65	death	1	0	0	ⅠA
201204658	Female	57	2012-03-18	76	death	1	0	0	ⅠA
201209082	Male	62	2012-05-04	125+	alive	1	0	0	ⅠA
201209675	Female	51	2012-05-10	64	death	1	0	0	ⅠA
201213164	Female	61	2012-06-25	71	death	1	0	0	ⅠA
201123318	Male	65	2012-12-02	46	death	1	0	0	ⅠA
201020903	Female	53	2010-11-17	101	death	1	0	0	ⅠA
201123761	Female	48	2012-12-10	75	death	1	0	0	ⅠA
201116277	Female	70	2011-08-10	38	death	1	0	0	ⅠA
201105246	Male	73	2011-03-28	16	death	1	0	0	Ⅰa
201012786	Male	82	2010-07-14	79	death	2	0	0	Ⅰb
201015407	Female	74	2010-08-20	80	death	2	0	0	Ⅰb
201022381	Female	69	2010-12-08	81	death	2	0	0	Ⅰb
201102459	Female	71	2011-02-17	82	death	2	0	0	Ⅰb
201104100	Female	62	2011-03-09	82	death	2	0	0	Ⅰb
201105651	Female	62	2011-03-29	83	death	2	0	0	Ⅰb
201118505	Female	73	2011-10-07	78	death	2	0	0	ⅠB
201200800	Male	30	2012-01-19	64	death	2	0	0	ⅠB
201201997	Female	67	2012-02-07	79	death	2	0	0	ⅠB
201112608	Male	73	2011-06-30	50	death	2	0	0	ⅠB
201019495	Female	64	2010-10-27	76	death	1	0	0	Ⅰa
201015075	Female	53	2010-08-17	74	death	2	0	0	Ⅰb
201214831	Male	71	2012-07-13	56	death	2	0	0	ⅠB
201022584	Male	46	2010-12-10	47	death	2	0	0	Ⅰb
201123315	Male	60	2012-12-02	82	death	2	0	0	ⅠB
201124917	Male	58	2012-12-23	47	death	2	0	0	ⅠB
201001358	Male	57	2010-01-25	42	death	2	0	0	ⅠB
201215340	Female	33	2012-07-24	94	death	1	0	0	ⅠB
201001955	Male	68	2010-02-02	37	death	2	0	0	ⅠB
201014760	Female	53	2010-08-11	24	death	2	0	0	Ⅰb
201018841	Male	50	2010-10-18	15	death	2	0	0	Ⅰb
201000594	Male	73	2010-01-13	13	death	2	0	0	ⅠB
201204637	Male	69	2012-03-09	57	death	1	1	0	ⅡA
201002701	Female	69	2010-02-22	81	death	2	1	0	ⅡB
201113723	Female	43	2011-07-15	63	death	2	1	0	ⅡB
201124899	Female	65	2012-12-22	47	death	3	0	0	ⅡB
201123694	Female	51	2012-12-08	36	death	3	0	0	ⅡB
201200782	Male	74	2012-01-13	30	death	2	1	0	ⅡB
201103598	Male	54	2011-03-07	27	death	2	1	0	ⅡB
201208060	Female	32	2012-04-23	24	death	2	1	0	ⅡB
201011825	Female	62	2010-06-30	11	death	2	1	0	ⅡB
201014919	Male	50	2010-08-13	8	death	2	1	0	ⅡB
201101629	Female	47	2011-01-26	70	death	2	2	0	ⅢA
201120877	Female	51	2012-10-31	48	death	2	2	0	ⅢA
201015220	Female	66	2010-08-18	38	death	2	2	0	ⅢA
201011729	Male	65	2010-06-29	35	death	2	2	0	ⅢA
201117095	Female	67	2011-12-20	29	death	2	2	0	ⅢA
201206543	Female	70	2012-03-30	26	death	2	2	0	ⅢA
201016246	Female	61	2010-09-02	25	death	2	2	0	ⅢA
201019674	Female	43	2010-10-29	23	death	2	2	0	ⅢA
201123760	Female	67	2012-12-13	19	death	3	1	0	ⅢA
201118857	Female	50	2011-10-07	16	death	1	2	0	ⅢA
201202291	Female	43	2012-02-10	15	death	2	2	0	ⅢA
201023711	Male	40	2010-12-27	9	death	3	2	0	ⅢA
201000960	Female	58	2010-01-18	83	death	2	2	0	ⅢB
201100118	Female	54	2011-01-05	50	death	4	0	0	ⅢB
201012692	Female	64	2010-07-07	34	death	4	0	0	ⅢB
201002991	Female	49	2010-02-26	17	death	2	2	0	ⅢB
201120166	Female	62	2012-10-21	13	death	4	2	0	ⅢB
201112594	Female	64	2011-06-30	10	death	4	2	0	Ⅲb
201012788	Female	69	2010-07-14	3	death	4	0	0	ⅢB
201117718	Male	75	2011-09-02	9	death	2	1	1	Ⅳ
201122312	Female	56	2012-11-18	36	death	1	0	1	Ⅳ
201123238	Male	55	2012-11-30	32	death	2	0	1	Ⅳ
201124450	Male	43	2012-12-19	7	death	2	2	1	Ⅳ
201200817	Female	57	2012-01-16	45	death	1	0	1	Ⅳ
201202095	Male	55	2012-02-13	20	death	1	0	1	Ⅳ
201208034	Male	60	2012-04-18	28	death	2	2	1	Ⅳ
201211944	Male	66	2012-06-11	27	death	2	0	1	Ⅳ
201214884	Female	53	2012-07-16	29	death	1	0	1	Ⅳ
