# Supplementary material for: CDCA gene family promotes progression and prognosis in lung adenocarcinoma
Source: Medicine (Baltimore). 2024 Jun 14;103(24):e38581. doi: 10.1097/MD.0000000000038581 (PMC11175971; doi:10.1097/MD.0000000000038581)
Supplement: Supplementary file 2 [file medi-103-e38581-s002.xls]

## Sheet: Sheet1
Gene id	Gene Name	CAS number of Antibody	Manufacturer
ENSG00000170779	CDCA4	YT0820	BIOTECH WELL
ENSG00000146670	CDCA5	67418-1-IG	BIOTECH WELL
